# Supplementary material for: Autoantibodies to Harmonin and Villin Are Diagnostic Markers in Children with IPEX Syndrome
Source: PLoS One. 2013 Nov 8;8(11):e78664. doi: 10.1371/journal.pone.0078664 (PMC3826762; doi:10.1371/journal.pone.0078664)
Supplement: Table S1 — Clinical features of IPEX patients. (XLSX) [file pone.0078664.s001.xlsx]

## Sheet: Table S1
Table S1. Clinical features of IPEX patients.
Patient	FOXP3 mutation	Age at samplinga	Age at onset	Gastro Intestinal symptoms	Endocrinopathy	Skin disease	Other	Therapy	Current Status
3b	c.210+2T>G	1 years	neonatal	Severe enteropathy	T1D	mild eczema	hepatitis, sepsis	IS, HSCT	Alive, 6 yr
7b	c.967+4A>G	9 months	neonatal	Severe enteropathy	T1D	severe eczema	hepatitis	IS	Alive, 9 yr
9b	c.1040G>T (p.R347H)	14 years	neonatal	Severe enteropathy	T1D	mild eczema	hepatitis, thrombocytopenia, Coombs neg anemia, food allergy, failure to thrive	IS (low dose steroids)	Alive, 16 yr
11b	c.1150G>A (p.A384T)	15 years	neonatal	Severe enteropathy	T1D, thyroiditis	severe eczema/alopecia	autoimmune hemolytic anemia, interstitial pneumonia, failure to thrive	IS	Alive, 18 yr
12 b	c.1117-1118TT>GC (p.F373A)	2 months–8years	neonatal	Severe enteropathy	T1D	eczema	-	HSCT	Alive, 10 yr
14 b	c.725T>C (p.L242P)	6 months–13years	4mo	Severe enteropathy	-	Mild eczema	Sepsis, nephropathy	IS, HSCT	Alive, 16 yr
17 b	c.1037T>C (p.I346T)	4 months	neonatal	Severe enteropathy	-	Severe seborrhoeic dermatitis	Methicillin-resistant S. aureus sepsis, Candida central venous line infection	IS, HSCT	Alive, 3 yr
19b	c.1078C>T (p.L360F)	4 months -1year	40 days	Severe enteropathy	-	eczema		IS, HSCT	Alive, 2 yr
20 b	c.816+2delT	28 years	5mo	Severe enteropathy	-	eczema	thrombocytopenia, arthritis, sepsis, bronchitis	IS	Alive, 30 yr
21c	c.750_752del (p.Glu251del)	3 years	2mo	Severe enteropathy	-	eczema	-	IS, HSCT	Exitus 4 yr 5 mo
22c	c.1110G>A	1 months	neonatal	Severe enteropathy	-	eczema	autoimmunecytopenias, hepatosplenomegaly, failure to thrive	IS, HSCT	Exitus 7 mo
23d	promoter region	4-10 years	4mo	Severe enteropathy	-	eczema	sepsis	IS, HSCT	Alive, 14 yr
24 e	c.210+1G>C	10 years	6yr	Severe gastritis	-	-	failure to thrive	no	Alive, 10 yr
afor some patients samples at different time points were analysed
bFOXP3 mutations and clinical history were previously reported reviewed in reference 18
cPt19, 21, 22, and 24 were never described before
dClinical history was previously reported in reference 19
ePt 24 presented with an atypical form of the disease, characterized by late onset, no signs of enteropathy, but severe gastritis in the presence of mucosal inflammatory infiltrates associated with villous atrophy
T1D, type 1 diabetes
IS, immune suppression
HSCT, hematopoietic stem cell transplantation
