# Supplementary material for: Autoantibodies to Harmonin and Villin Are Diagnostic Markers in Children with IPEX Syndrome
Source: PLoS One. 2013 Nov 8;8(11):e78664. doi: 10.1371/journal.pone.0078664 (PMC3826762; doi:10.1371/journal.pone.0078664)
Supplement: Table S2 — Clinical features of IPEX-like patients. (XLSX) [file pone.0078664.s002.xlsx]

## Sheet: Table S2
Table S2. Clinical features of IPEX-like patients.
Pt	Age at sampling	Age at onset	Gastro Intestinal symptoms	Endocrinopathy	Skin disease	Other	Therapy
L5	2mo	2 months	enteropathy, vomiting	-	-	eosinophilia	TPN
L15	1yr 9mo	1 years 6 months	enteropathy	thyroiditis	eczema	cytomegalovirus colitis, otitis, pneumonia	IS (multiple drugs)
L16	2mo	neonatal	enteropathy	-	-	-	IS
L17	10yr	6 years	ulcerative colitis	T1D	urticaria-like	recurrent infections, hypogammaglobulinemia, partial IgA deficiency	local IS
L18	2yr 5mo	1 years	no	T1D	eczema, alopecia	growth retardation, hyper IgE immunoglobulinemia	no
L19	38yr	19 years	enteropathy	T1D, thyroiditis	psoriasis	recurrent foruncolosis, IgA deficiency , autoimmune atrophic gastritis, autoimmune thrombocytopenia	IS
L20	34yr	10 years	enteropathy	-	vitiligo, alopecia	recurrent infections, hypogammaglobulinemia, autoimmune atrophic gastritis	Ig IV
L23	1yr 5mo	6 months	enteropathy, gastric/colonic ulcers	-	-	hyper-IgE immunoglobulinemia, eosinophilia, food allergy	IS
L29	11yr	3 years 6 months	Mild enteropathy	T1D, subclinical thyroiditis	-	autoimmune hepatitis, hepatosplenomegaly, mild myopathy	IS (multiple drugs)
L30	6yr	neonatal	Severe enteropathy	-	-	eosinophilia	IS (multiple drugs), HSCT
L31	2yr	4 months	enteropathy	-	-	chronic Epstein-Barr virus infection, lymphadenopathy, hepatosplenomegaly, failure to thrive	IS
L32	2yr 5mo	1 years 5 months	enteropathy	-	eczema	hyper-IgE immunoglobulinemia, eosinophilia, food allergy	no
L33	5mo	2 months	enteropathy	-	-	hepatosplenomegaly	IS
L34	2yr 2mo	4 months	enteropathy	-	-	eosinophilia	IS
T1D, type 1 diabetes
IS, immune suppression
HSCT, hematopoietic stem cell transplantation
